# Supplementary material for: Prevalence and characterisation of carbapenemase encoding genes in multidrug-resistant Gram-negative bacilli
Source: PLoS One. 2021 Nov 1;16(11):e0259005. doi: 10.1371/journal.pone.0259005 (PMC8559951; doi:10.1371/journal.pone.0259005)
Supplement: S1 Table — (XLSX) [file pone.0259005.s002.xlsx]

## Sheet: Bacteria
Table 2. Characteristic and antibiogram profile of 65 carbapenemase-producing Gram-negative bacilli
Bacteria	No. of species	Gender	Age-Year	Specimen	piperacillin	cefazoline	ceftriaxone	cefepime	ceftazidime	cefoxitin	piperacillin-tazobactam	imipenem	meropenem	ertapenem	amikacin	gentamicin	ciprofloxacin	nitrofurantoin	trimethoprim / Sulfamethoxazole	Tigecycline	Resistance profile n=57
E. coli	1	F	65	Urine	R	R	R	R	R	S	R	S	S	S	R	R	R	S	R	R	XDR
E. coli	2	M	55	Urine	R	R	R	R	R	S	R	S	S	S	S	R	S	S	S	S	MDR
E. coli	3	F	1	Blood	R	R	R	R	R	S	S	S	S	S	S	S	S	S	R	S	_
E. coli	4	F	47	Swab	R	R	R	R	R	S	R	S	S	S	R	S	R	S	R	S	MDR
E. coli	5	M	76	Urine	R	R	R	R	R	R	R	S	S	S	R	S	R	S	R	S	MDR
E. coli	6	F	75	Urine	R	R	R	R	R	S	S	S	S	S	S	R	R	S	R	S	MDR
E. coli	7	F	22	Urine	R	R	R	S	R	S	S	S	S	S	S	S	S	S	R	S	MDR
E. coli	8	M	24	Blood	R	R	R	R	R	S	S	S	S	S	S	R	R	S	R	S	MDR
E. coli	9	F	14	Urine	R	R	R	R	R	S	S	S	S	S	S	S	S	S	S	S	_
E. coli	10	M	33	Urine	R	R	R	R	R	S	S	S	S	S	R	R	R	S	R	S	MDR
E. coli	11	F	55	Urine	R	R	R	R	R	S	R	S	S	S	S	S	S	S	R	S	MDR
E. coli	12	F	80	Urine	R	R	R	R	R	S	R	S	S	S	S	S	S	R	R	S	MDR
E. coli	13	F	70	Urine	R	R	R	R	R	R	R	S	S	S	S	S	R	S	S	S	MDR
E. coli	14	F	20	Urine	R	R	R	R	R	R	S	S	S	S	S	S	S	R	S	S	_
E. coli	15	M	50	Urine	R	R	R	R	R	R	R	R	R	R	R	R	R	R	R	R	PDR
E. coli	16	M	40	Urine	R	R	R	R	R	R	S	S	S	S	S	R	R	S	R	S	MDR
E. coli	17	M	50	Urine	R	R	R	R	R	S	R	S	S	S	S	S	S	S	S	S	_
E. coli	18	M	20	Urine	R	R	R	R	R	S	S	S	S	S	S	S	S	S	S	S	_
E. coli	19	M	10	Urine	R	R	R	R	R	R	R	S	S	S	S	R	R	S	R	S	MDR
E. coli	20	F	15	Urine	R	R	R	R	R	S	S	S	S	S	S	S	S	S	R	R	MDR
TOTAL																					13MDR, 1XDR,1PDR
Bacteria	No. of species	Gender	Age-Year	Specimens	piperacillin	cefazoline	ceftriaxone	cefepime	ceftazidime	cefoxitin	piperacillin-tazobactam	imipenem	meropenem	ertapenem	amikacin	gentamicin	ciprofloxacin	nitrofurantoin	trimethoprim / Sulfamethoxazole	Tigecycline	Resistance profile
Klebsiella sp.	1	F	28	Urine	R	R	R	R	R	R	S	S	S	S	S	S	R	S	R	S	MDR
Klebsiella sp.	2	F	3	Urine	R	R	S	S	R	R	S	R	S	S	R	R	S	R	R	S	XDR
Klebsiella sp.	3	F	60	Urine	R	R	R	R	R	S	R	S	S	S	R	R	R	R	R	S	XDR
Klebsiella sp.	4	F	20	Urine	R	R	R	R	R	R	R	S	S	S	S	S	S	S	R	S	MDR
Klebsiella sp.	5	F	22	Urine	R	R	R	R	R	S	S	S	S	S	S	R	R	R	R	S	XDR
Klebsiella sp.	6	M	60	Urine	R	R	R	R	R	S	R	S	R	R	S	S	R	R	R	S	XDR
Klebsiella sp.	7	F	60	Sputum	R	R	R	R	R	R	S	R	R	R	R	R	R	R	R	S	XDR
Klebsiella sp.	8	M	42	Urine	R	R	R	R	R	S	R	R	R	R	R	R	R	R	R	R	PDR
Klebsiella sp.	9	F	60	Urine	R	R	R	R	R	S	R	S	S	S	S	R	R	S	R	R	XDR
Klebsiella sp.	10	F	43	Urine	R	R	R	R	R	S	S	S	S	S	S	R	R	S	S	S	MDR
Klebsiella sp.	11	F	35	Urine	R	R	R	R	R	S	S	S	S	S	S	R	R	S	R	S	MDR
Klebsiella sp.	12	F	29	Urine	R	R	R	R	R	S	S	S	S	S	S	R	R	S	S	S	MDR
Klebsiella sp.	13	M	38	Sputum	R	R	R	R	R	R	R	R	R	R	R	R	R	R	R	R	PDR
Klebsiella sp.	14	F	65	Urine	R	R	R	R	R	S	S	S	S	S	S	S	S	R	S	S	_
Klebsiella sp.	15	F	60	Swab	R	R	R	R	R	S	S	S	S	S	S	S	S	S	R	S	_
TOTAL																					5 MDR, 6XDR,2PDR
Bacteria	No. of species	Gender	Age-Year	Sputum	piperacillin	cefazoline	ceftriaxone	cefepime	ceftazidime	cefoxitin	piperacillin-tazobactam	imipenem	meropenem	ertapenem	amikacin	gentamicin	ciprofloxacin	nitrofurantoin	trimethoprim / Sulfamethoxazole	Tigecycline	Resistance profile
Acinetobacter baumanii	1	M	73	Urine	R	R	R	R	R	R	R	R	R	R	R	R	R	R	R	R	PDR
Acinetobacter baumanii	2	F	45	Swab	R	R	R	R	R	R	R	R	R	R	R	R	R	R	R	R	PDR
Acinetobacter baumanii	3	F	40	Sputum	R	R	R	R	R	R	R	R	R	R	R	R	R	R	R	S	XDR
Acinetobacter baumanii	4	M	33	Sputum	R	R	R	R	R	R	R	R	R	R	R	R	R	R	R	R	PDR
Acinetobacter baumanii	5	F	41	Sputum	R	R	R	R	R	R	R	R	R	R	R	R	R	R	R	S	XDR
Acinetobacter baumanii	6	F	45	Sputum	R	R	R	R	R	R	R	R	R	R	R	R	R	R	R	R	PDR
Acinetobacter baumanii	7	F	22	Sputum	R	R	R	R	R	R	R	R	R	R	R	R	R	R	R	R	PDR
Acinetobacter baumanii	8	F	40	Sputum	R	R	R	R	R	R	R	R	R	R	R	R	R	R	R	R	PDR
Acinetobacter baumanii	9	F	43	Sputum	R	R	R	R	R	R	R	R	R	R	R	R	R	R	R	R	PDR
Acinetobacter baumanii	10	F	44	Sputum	R	R	R	R	R	R	R	R	R	R	R	R	R	R	R	R	PDR
Acinetobacter baumanii	11	F	41	Sputum	R	R	R	R	R	R	R	R	R	R	R	R	R	R	R	R	PDR
TOTAL																					2XDR, 9PDR
Bacteria	No. of species	Gender	Age-Year	Specimen	piperacillin	cefazoline	ceftriaxone	cefepime	ceftazidime	cefoxitin	piperacillin-tazobactam	imipenem	meropenem	ertapenem	amikacin	gentamicin	ciprofloxacin	nitrofurantoin	trimethoprim / Sulfamethoxazole	Tigecycline	Resistance profile
Pseudomonas aeruginosa	1	M	33	Urine	R	R	R	R	S	S	R	R	R	R	R	R	R	R	S	R	XDR
Pseudomonas aeruginosa	2	F	70	Urine	R	R	R	R	S	S	S	R	R	R	R	R	R	R	S	S	XDR
Pseudomonas aeruginosa	3	M	15	Urine	R	R	R	R	S	S	R	R	R	R	R	R	R	R	R	S	XDR
Pseudomonas aeruginosa	4	M	44	Swab	R	R	R	R	R	S	S	S	S	S	S	R	S	R	S	S	MDR
Pseudomonas aeruginosa	5	M	19	Sputum	R	R	R	R	R	S	S	S	S	S	S	S	S	R	R	S	MDR
Pseudomonas aeruginosa	6	F	56	Urine	R	R	R	R	S	S	R	S	S	S	S	R	R	R	R	S	XDR
Pseudomonas aeruginosa	7	M	60	Swab	R	R	S	R	R	S	S	S	S	S	R	S	S	S	S	S	MDR
Pseudomonas aeruginosa	8	M	25	Urine	R	R	R	R	R	S	R	R	R	R	R	R	R	R	R	R	PDR
TOTAL																					3MDR,4XDR,1PDR
Bacteria	No. of species	Gender	Age-Year	Specimen	piperacillin	cefazoline	ceftriaxone	cefepime	ceftazidime	cefoxitin	piperacillin-tazobactam	imipenem	meropenem	ertapenem	amikacin	gentamicin	ciprofloxacin	nitrofurantoin	trimethoprim / Sulfamethoxazole	Tigecycline	Resistance profile
Proteus sp.	1	M	63	Swab	R	R	R	S	S	S	S	R	R	S	S	S	R	S	S	S	MDR
Proteus sp.	2	F	15	Urine	R	R	R	R	R	R	R	R	R	R	S	S	S	R	R	R	XDR
Proteus sp.	3	M	50	Sputum	R	R	R	R	R	S	S	R	R	R	R	R	R	R	R	S	XDR
Proteus sp.	4	M	55	Sputum	R	R	R	R	R	S	R	S	S	S	R	S	R	R	R	S	XDR
TOTAL																					1MDR,3XDR
Bacteria	No. of species	Gender	Age-Year	Specimen	piperacillin	cefazoline	ceftriaxone	cefepime	ceftazidime	cefoxitin	piperacillin-tazobactam	imipenem	meropenem	ertapenem	amikacin	gentamicin	ciprofloxacin	nitrofurantoin	trimethoprim / Sulfamethoxazole	Tigecycline	Resistance profile
Serratia marcescens	1	M	60	Sputum	R	R	R	R	R	S	S	R	R	R	R	R	S	R	R	S	XDR
Enterobacter cloacae	1	F	75	Swab	R	R	R	R	R	R	R	R	R	R	R	R	R	R	R	R	PDR
Stenotrophomonas maltophilia	1	F	60	Blood	R	R	R	R	R	S	R	R	R	R	R	R	R	R	R	R	PDR
Morganella morganii	1	F	50	Urine	S	R	S	S	S	S	S	S	S	S	S	R	R	R	R	S	MDR
Achromobacter dentrificans	1	M	4	Swab	S	S	S	S	S	S	S	S	S	S	S	R	S	S	S	S	_
Sphingomonas sp.	1	M	45	Blood	R	R	R	R	R	S	R	R	R	R	R	R	R	R	R	R	PDR
Pantoea agglomerans.	1	F	29	Urine	R	S	R	_		R	S	S	R	S	S	R	S	S	S	S	MDR
TOTAL	65	39 female and 26 male		38 urine,15 sputum,8swabs,4 bloods	63	63	62	61	58	24	36	27	26	24	32	43	44	37	49	20	24 MDR, 17 XDR,16 PDR
R=Resistant
S=Sensitive
MDR=multi-drug resistant
XDR= xtensive drug resistant
PDR= pan drug resistant
F= female, M=male
