# Supplementary material for: Prevalence and characterisation of carbapenemase encoding genes in multidrug-resistant Gram-negative bacilli
Source: PLoS One. 2021 Nov 1;16(11):e0259005. doi: 10.1371/journal.pone.0259005 (PMC8559951; doi:10.1371/journal.pone.0259005)
Supplement: S2 Table — (XLSX) [file pone.0259005.s003.xlsx]

## Sheet: genes
Table 5. The number of bacteria positive for carbapenemase genes and number of genes per organism n=51
Species	No.of isolates n=51	Genes present	Genes per isolate
E. coli n=10	1	IMP,OXA-48, NDM	3
	2	IMP,OXA-48, NDM	3
	3	NDM, OXA-48	2
	4	IMP,NDM, OXA-48,VIM	4
	5	IMP,NDM, OXA-48,VIM	4
	6	NDM.KPC	2
	7	OXA-48	1
	8	NDM.,VIM	2
	9	IMP,NDM, OXA-48	3
	10	VIM	1
Klebsiella sp. n=12	1	IMP,NDM,VIM,OXA-48	4
	2	VIM,OXA-48	2
	3	NDM	1
	4	NDM,VIM,OXA-48	3
	5	NDM,VIM	2
	6	NDM,VIM,OXA-48	3
	7	NDM,VIM	2
	8	NDM,VIM,OXA-48	3
	9	NDM,VIM,OXA-48	3
	10	NDM,VIM,OXA-48	3
	11	NDM,VIM,OXA-48	3
	12	VIM	1
	13	Negative
	14	Negative
Acinetobacter baumanii n=11	1	IMP,NDM,VIM,OXA-48	4
	2	IMP,NDM,OXA-48	3
	3	IMP,NDM,VIM,OXA-48	4
	4	IMP,NDM,VIM,OXA-48	4
	5	IMP,VIM,OXA-48	3
	6	IMP,OXA-48	2
	7	IMP,NDM,KPC	3
	8	IMP,OXA-48,NDM	3
	9	VIM,OXA-48,NDM	3
	10	NDM,OXA-48	2
	11	NDM,OXA-48	2
Pseudomonas aeruginosa n=8	1	NDM,OXA-48	2
	2	NDM,VIM,OXA-48	3
	3	NDM,OXA-48	2
	4	NDM,OXA-48	2
	5	IMP,OXA-48	2
	6	NDM,OXA-48	2
	7	IMP,NDM,VIM,OXA-48	4
	8	NDM	1
Proteus sp. n=3	1	IMP,NDM,VIM,OXA-48	4
	2	IMP,NDM.OXA-48	3
	3	NDM.VIM,OXA-48	3
Serratia marcescens n=1	1	IMP,NDM.OXA-48	3
Enterobacter cloacae n=1	1	NDM,OXA-48	2
Stenotrophomonas maltophilia n=1	1	IMP,NDM	2
Morganella morganii n=1	1	NDM,VIM	2
Achromobacter dentrificans n=1	1	IMP,NDM,VIM,OXA-48	4
Sphingomonas sp. n=1	1	IMP,NDM,OXA-48	3
Pantoea agglomerans n=1	1	IMP,NDM,OXA-48	3
